# Supplementary material for: The Effect of pH and Sodium Caseinate on the Aqueous Solubility, Stability, and Crystallinity of Rutin towards Concentrated Colloidally Stable Particles for the Incorporation into Functional Foods
Source: Molecules. 2022 Jan 14;27(2):534. doi: 10.3390/molecules27020534 (PMC8781550; doi:10.3390/molecules27020534)
Supplement: Supplementary file 1 [file molecules-27-00534-s001.zip]

Archive with 1 entries (1 files):
- molecules-1492105-supplementary.pdf
